# Supplementary material for: A Critical Review and Meta-Analysis of Impacts of Per- and Polyfluorinated Substances on the Brain and Behavior
Source: Front Toxicol. 2022 Apr 11;4:881584. doi: 10.3389/ftox.2022.881584 (PMC9035516; doi:10.3389/ftox.2022.881584)
Supplement: Supplementary file 1 [file Table2.XLSX]

## Sheet: Table S2
Table S2: Details of studies used in analysis of Brain:Serum Ratios in experimental animal exposure studies. Bolded ratios (PFOA, PFOS, PFNA) were utilized in statistical analysis depicted in Figure 4. Highlighted values were outliers excluded from statistical analysis.
* means whole blood was analyzed, not serum
** means plasma was analyzed, not serum
NR means not reported
§ means concentrations are reported in ng/mL
£ means concentrations are reported in µg/kg
¥ means concentrations are reported in ng/g
Reference	Compound	Carbon Chain Length	Species	Dose	Age at Exposure	Exposure Route	Exposure Duration	n	Brain (µg/g)	Brain SD (µg/g)	Serum (µg/g)	Serum SD (µg/g)	Brain:Serum Ratio	Other Notes
Wen et al. (2019)	PFBS	4	Zebrafish	10 ug/L	4 months	Environmental (in water)	28 days	3	NR	NR	NR	NR	0.092
Wen et al. (2019)	PFPeA	5	Zebrafish	10 ug/L	4 months	Environmental (in water)	28 days	3	NR	NR	NR	NR	0.21
Wen et al. (2019)	PFHxA	6	Zebrafish	10 ug/L	4 months	Environmental (in water)	28 days	3	NR	NR	NR	NR	0.14
Iwabuchi et al. (2017)£	PFHxS	6	Wistar Rats	0.001 mg/kg	6 weeks	Drinking water	1 month	4	0.043	0.043	0.077	0.077	0.558442
Iwabuchi et al. (2017)£	PFHxS	6	Wistar Rats	0.005 mg/kg	6 weeks	Drinking water	3 months	4	0.078	0.078	0.196	0.066	0.397959
Iwabuchi et al. (2017)£	PFHxS	6	Wistar Rats	0.025 mg/kg	6 weeks	Drinking water	1 month	4	0.047	0.047	0.704	0.083	0.0667614
Iwabuchi et al. (2017)£	PFHxS	6	Wistar Rats	0.025 mg/kg	6 weeks	Drinking water	3 months	4	0.062	0.062	0.831	0.047	0.0746089
Vidal et al. (2019)*§	PFHxS	6	Rainbow Trout	0.5 mg/kg	15 months	Dietary exposure	28 days	5	113.9	23.8	302.5	30.3	0.376529	Water Temperature at 7°C
Vidal et al. (2019)*§	PFHxS	6	Rainbow Trout	0.5 mg/kg	15 months	Dietary exposure	28 days	5	117.8	15.3	421	21.6	0.27981	Water Temperature at 11°C
Vidal et al. (2019)*§	PFHxS	6	Rainbow Trout	0.5 mg/kg	15 months	Dietary exposure	28 days	5	94.12	15.3	256.5	72.4	0.36694	Water Temperature at 19°C
Wen et al. (2019)*	PFHpA	7	Zebrafish	10 ug/L	4 months	Environmental (in water)	28 days	3	NR	NR	NR	NR	0.078
Kudo et al. (2007)	PFOA	8	Wistar Rats	0.041 mg/kg	9 weeks	IV injection	Single Dose	4	0.003	0.001	0.254	0.023	0.011811
Kudo et al. (2007)	PFOA	8	Wistar Rats	16.56 mg/kg	9 weeks	IV injection	Single Dose	4	1.38	0.68	105.35	4.19	0.0130992
Cui et al. (2009)	PFOA	8	Rats	5 mg/kg	2 months	Oral Gavage	28 days	≥ 5	10.5	9.8	39.2	14.4	0.267857
Cui et al. (2009)	PFOA	8	Rats	20 mg/kg	2 months	Oral Gavage	28 days	≥ 5	7.2	6.03	58.8	17.6	0.122449
Gao et al. (2015)¥	PFOA	8	Wistar Rats	0.05 mg/L	8 weeks	Drinking Water	90 days	3	3.27	3.27 ± 0.88	217	35.9	0.0150691	Males only
Gao et al. (2015)¥	PFOA	8	Wistar Rats	0.05 mg/L	8 weeks	Drinking Water	90 days	3	0.5	0.50 ± 0.13	5.96	0.81	0.0838926	Females only
Gao et al. (2015)¥	PFOA	8	Wistar Rats	0.05 mg/L	8 weeks	Drinking Water	90 days	3	7.81	1.22	2470	186	0.00316194	Males only
Gao et al. (2015)¥	PFOA	8	Wistar Rats	0.5 mg/L	8 weeks	Drinking Water	90 days	3	0.43	0.18	27.4	8.28	0.0156934	Females only
Gao et al. (2015)¥	PFOA	8	Wistar Rats	5 mg/L	8 weeks	Drinking Water	90 days	3	29.8	5.91	6955	788	0.00428469	Males only
Gao et al. (2015)¥	PFOA	8	Wistar Rats	5 mg/L	8 weeks	Drinking Water	90 days	3	1.85	0.56	135	37.9	0.0137037	Females only
Giari et al. (2016)	PFOA	8	Common Carp	2 mg/L	2 years	Environmental (in water)	56 days	11	0.45	0.32	64.87	24.25	0.00693695
Iwabuchi et al. (2017)£	PFOA	8	Wistar Rats	0.001 mg/kg	6 weeks	Drinking water	1 month	4	0.182	0.18	6.51	1.2	0.027957
Iwabuchi et al. (2017)£	PFOA	8	Wistar Rats	0.001 mg/kg	6 weeks	Drinking water	3 months	4	0.064	0.064	8.9	0.25	0.00719101
Iwabuchi et al. (2017)£	PFOA	8	Wistar Rats	0.005 mg/kg	6 weeks	Drinking water	1 month	4	0.39	0.31	35.4	2.2	0.0110169
Iwabuchi et al. (2017)£	PFOA	8	Wistar Rats	0.005 mg/kg	6 weeks	Drinking water	3 months	4	1.31	0.13	40.8	3.2	0.0321078
Iwabuchi et al. (2017)£	PFOA	8	Wistar Rats	0.025 mg/kg	6 weeks	Drinking water	1 month	4	2.99	0.33	160	9.9	0.0186875
Iwabuchi et al. (2017)£	PFOA	8	Wistar Rats	0.025 mg/kg	6 weeks	Drinking water	3 months	4	3.92	0.57	184	38	0.0213043
Wen et al. (2019)*	PFOA	8	Zebrafish	10 ug/L	4 months	Environmental (in water)	28 days	3	NR	NR	NR	NR	0.056
Chang et al. (2009)	PFOS	8	Sprague Dawley Rats	0.1 mg/kg	12 weeks	Oral Gavage	20 days	10	0.151	0.012	1.722	0.068	0.0876887
Chang et al. (2009)	PFOS	8	Sprague Dawley Rats	0.3 mg/kg	12 weeks	Oral Gavage	20 days	10	0.368	0.043	6.245	0.901	0.0589271
Chang et al. (2009)	PFOS	8	Sprague Dawley Rats	1 mg/kg	12 weeks	Oral Gavage	20 days	10	0.999	0.083	26.63	31.463	0.0375141
Chang et al. (2009)	PFOS	8	Sprague Dawley Rats	0.1 mg/kg	GD 0-GD 20	In utero (oral gavage to dam)	20 days	NR (pooled by litter)	1.233	0.067	3.906	0.096	0.315668
Chang et al. (2009)	PFOS	8	Sprague Dawley Rats	0.3 mg/kg	GD 0-GD 20	In utero (oral gavage to dam)	20 days	NR (pooled by litter)	3.126	0.238	10.446	0.291	0.299253
Chang et al. (2009)	PFOS	8	Sprague Dawley Rats	1 mg/kg	GD 0-GD 20	In utero (oral gavage to dam)	20 days	NR (pooled by litter)	12.984	1.122	31.463	1.032	0.412675
Cui et al. (2009)*	PFOS	8	Rats	5 mg/kg	2 months	Oral Gavage	28 days	≥ 5	13.6	1	72	25.7	0.188889
Borg et al. (2010)	PFOS	8	C57/BL6 Mice	12.5 mg/kg	11-12 weeks	Oral Gavage	Single Dose	6	NR	NR	NR	NR	0.2
Borg et al. (2010)	PFOS	8	C57/BL6 Mice	12.5 mg/kg	GD 16	In utero (oral gavage to dam)	Single Dose	6	NR	NR	NR	NR	0.9
Bogdanska et al. (2011)*	PFOS	8	C57/BL6 Mice	0.031 mg/kg	6-8 weeks	Dietary Exposure	1 day	3	0.005	0.001	0.031	0.003	0.16129
Bogdanska et al. (2011)*	PFOS	8	C57/BL6 Mice	0.031 mg/kg	6-8 weeks	Dietary Exposure	3 days	3	0.006	0.001	0.065	0.021	0.0923077
Bogdanska et al. (2011)*	PFOS	8	C57/BL6 Mice	0.031 mg/kg	6-8 weeks	Dietary Exposure	5 days	3	0.009	0.001	0.05	0.011	0.18
Bogdanska et al. (2011)*	PFOS	8	C57/BL6 Mice	23 mg/kg	6-8 weeks	Dietary Exposure	1 day	3	0.005	0.001	0.034	0.002	0.147059
Bogdanska et al. (2011)*	PFOS	8	C57/BL6 Mice	24 mg/kg	6-8 weeks	Dietary Exposure	3 days	3	0.015	0.001	0.086	0.011	0.174419
Bogdanska et al. (2011)*	PFOS	8	C57/BL6 Mice	25 mg/kg	6-8 weeks	Dietary Exposure	5 days	3	0.022	0.001	0.144	0.005	0.152778
Gao et al. (2015)¥	PFOS	8	Wistar Rats	0.05 mg/L	8 weeks	Drinking Water	90 days	3	16	4.02	357	39.3	0.0448179	Males only
Gao et al. (2015)¥	PFOS	8	Wistar Rats	0.5 mg/L	8 weeks	Drinking Water	90 days	3	131	7.13	5231	391	0.025043	Males only
Gao et al. (2015)¥	PFOS	8	Wistar Rats	0.5 mg/L	8 weeks	Drinking Water	90 days	3	218	8.28	7509	350	0.0290318	Females only
Gao et al. (2015)¥	PFOS	8	Wistar Rats	5 mg/L	8 weeks	Drinking Water	90 days	3	2364	351	47558	3035	0.0497077	Males only
Gao et al. (2015)¥	PFOS	8	Wistar Rats	5 mg/L	8 weeks	Drinking Water	90 days	3	2982	661	73714	6245	0.0404536	Females only
Ishida et al. (2017)**	PFOS	8	Wistar/ST Rats	1 mg/kg	NR	Oral Gavage	10 days	4	1.9	0.4	20.4	1.05	0.0931373
Ishida et al. (2017)**	PFOS	8	Wistar/ST Rats	2 mg/kg	NR	Oral Gavage	10 days	4	3.31	0.2	38.2	0.56	0.0866492
Ishida et al. (2017)**	PFOS	8	Wistar/ST Rats	1 mg/kg	GD 11-20	In utero (oral gavage to dam)	10 days	8-27	8.4	0.4	19.3	0.51	0.435233
Ishida et al. (2017)**	PFOS	8	Wistar/ST Rats	2 mg/kg	GD 11-20	In utero (oral gavage to dam)	10 days	8-27	15.1	0.5	37.2	0.98	0.405914
Iwabuchi et al. (2017)£	PFOS	8	Wistar Rats	0.001 mg/kg	6 weeks	Drinking water	1 month	4	0.095	0.055	1.09	0.15	0.087156
Iwabuchi et al. (2017)£	PFOS	8	Wistar Rats	0.001 mg/kg	6 weeks	Drinking water	3 months	4	0.347	0.018	2.71	0.17	0.128044
Iwabuchi et al. (2017)£	PFOS	8	Wistar Rats	0.005 mg/kg	6 weeks	Drinking water	1 month	4	0.671	0.18	6.51	0.6	0.103072
Iwabuchi et al. (2017)£	PFOS	8	Wistar Rats	0.005 mg/kg	6 weeks	Drinking water	3 months	4	1.48	0.21	12.4	2.1	0.119355
Iwabuchi et al. (2017)£	PFOS	8	Wistar Rats	0.025 mg/kg	6 weeks	Drinking water	1 month	4	1.91	0.26	17.2	1.4	0.111047
Iwabuchi et al. (2017)£	PFOS	8	Wistar Rats	0.025 mg/kg	6 weeks	Drinking water	3 months	4	9.97	1.4	73.7	3.1	0.135278
Vidal et al. (2019)*§	PFOS	8	Rainbow Trout	0.5 mg/kg	15 months	Dietary Exposure	28 days	5	142.2	34.4	354.7	52.1	0.400902	Water Temperature at 7°C
Vidal et al. (2019)*§	PFOS	8	Rainbow Trout	0.5 mg/kg	15 months	Dietary Exposure	28 days	5	170.6	21.9	419.5	17.3	0.406675	Water Temperature at 11°C
Vidal et al. (2019)*§	PFOS	8	Rainbow Trout	0.5 mg/kg	15 months	Dietary Exposure	28 days	5	217.1	37.4	637.2	107.3	0.340709	Water Temperature at 19°C
Wen et al. (2019)*	PFOS	8	Zebrafish	10 ug/L	4 months	Environmental (in water)	28 days	3	NR	NR	NR	NR	0.11
Zabaleta et al. (2017)	8:2 diPAP	8	Gilthead Bream	29 mg/kg	Juvenile	Dietary Exposure	7 days	10	35	7	94	3	0.37234
Gao et al. (2015)¥	PFNA	9	Wistar Rats	0.05 mg/L	8 weeks	Drinking Water	90 days	3	9.54	0.76	860	60	0.011093	Males only
Gao et al. (2015)¥	PFNA	9	Wistar Rats	0.05 mg/L	8 weeks	Drinking Water	90 days	3	1.09	0.15	112	9.75	0.00973214	Females only
Gao et al. (2015)¥	PFNA	9	Wistar Rats	0.5 mg/L	8 weeks	Drinking Water	90 days	3	47.6	5.55	11821	366	0.00402673	Males only
Gao et al. (2015)¥	PFNA	9	Wistar Rats	0.5 mg/L	8 weeks	Drinking Water	90 days	3	7.62	2.3	1192	118	0.00639262	Females only
Gao et al. (2015)¥	PFNA	9	Wistar Rats	5 mg/L	8 weeks	Drinking Water	90 days	3	867	12.7	82024	2080	0.0105701	Males only
Gao et al. (2015)¥	PFNA	9	Wistar Rats	5 mg/L	8 weeks	Drinking Water	90 days	3	49.4	6.9	14242	3225	0.00346861	Females only
Iwabuchi et al. (2017)£	PFNA	9	Wistar Rats	0.001 mg/kg	6 weeks	Drinking water	1 month	4	0.292	0.027	4.57	0.43	0.63895
Iwabuchi et al. (2017)£	PFNA	9	Wistar Rats	0.001 mg/kg	6 weeks	Drinking water	3 months	4	0.409	0.035	8.48	0.57	0.0482311
Iwabuchi et al. (2017)£	PFNA	9	Wistar Rats	0.005 mg/kg	6 weeks	Drinking water	1 month	4	0.559	0.061	19.4	1.2	0.0288144
Iwabuchi et al. (2017)£	PFNA	9	Wistar Rats	0.005 mg/kg	6 weeks	Drinking water	3 months	4	1.32	0.12	36.3	4.5	0.0363636
Iwabuchi et al. (2017)£	PFNA	9	Wistar Rats	0.025 mg/kg	6 weeks	Drinking water	1 month	4	2.26	0.21	89.5	5.7	0.0252514
Iwabuchi et al. (2017)£	PFNA	9	Wistar Rats	0.025 mg/kg	6 weeks	Drinking water	3 months	4	5.2	0.62	189	8.5	0.0275132
Wen et al. (2019)*	PFNA	9	Zebrafish	10 ug/L	4 months	Environmental (in water)	28 days	3	NR	NR	NR	NR	0.069
Kawabata et al. (2017)	PFDA	10	Wistar Rats	50 mg/kg	8 weeks	Oral Gavage	Single Dose	7	4.7	0.4	43	1.3	0.109302
Wen et al. (2019)*	PFDA	10	Zebrafish	10 ug/L	4 months	Environmental (in water)	28 days	3	NR	NR	NR	NR	0.11
Wen et al. (2019)*	PFUnDA	11	Zebrafish	10 ug/L	4 months	Environmental (in water)	28 days	3	NR	NR	NR	NR	0.12
Kawabata et al. (2017)	PFDoDA	12	Wistar Rats	50 mg/kg	8 weeks	Oral Gavage	Single Dose	7	44.4	2	24.4	1	1.81967
Wen et al. (2019)*	PFDoDA	12	Zebrafish	10 ug/L	4 months	Environmental (in water)	28 days	3	NR	NR	NR	NR	0.25
