# Supplementary material for: A Critical Review and Meta-Analysis of Impacts of Per- and Polyfluorinated Substances on the Brain and Behavior
Source: Front Toxicol. 2022 Apr 11;4:881584. doi: 10.3389/ftox.2022.881584 (PMC9035516; doi:10.3389/ftox.2022.881584)
Supplement: Supplementary file 2 [file Table3.XLSX]

## Sheet: Table S3
Table S3: Details of studies used in analysis of Brain:Serum Ratios in environmental exposure studies. Bolded ratios (PFOA, PFOS, PFNA) were utilized in statistical analysis depicted in Figure 4.
* means whole blood was analyzed, not serum
** means plasma was analyzed, not serum
NR means not reported
§ means standard error was reported, not standard deviation
Reference	Compound	Carbon Chain Length	Species	Location	n	Brain (ng/g)	Brain SD (ng/g)	Serum (ng/g)	Serum SD (ng/g)	Brain:Serum Ratio
Wang et al. (2016)*	PFBA	4	Crucian Carp	Beijing International Airport, China	8	2.28	NR	7.51	NR	0.304
Shi et al. (2012)*	PFBS	4	Grass Carp	Beijing, China	10	0.022	NR	0.006	NR	3.667
Shi et al. (2012)*	PFBS	4	Snakehead	Beijing, China	8	0.064	NR	0.026	NR	2.462
Shi et al. (2012)*	PFBS	4	Crucian Carp	Beijing, China	13	0.061	NR	0.015	NR	4.067
Shi et al. (2012)*	PFBS	4	Common Carp	Beijing, China	10	0.043	NR	0.002	NR	21.5
Shi et al. (2012)*	PFBS	4	Tilapia	Beijing, China	7	0.042	NR	0.003	NR	14
Shi et al. (2012)*	PFBS	4	Bighead	Beijing, China	12	0.031	NR	0.013	NR	2.385
Wang et al. (2016)*	PFBS	4	Crucian Carp	Beijing International Airport, China	8	1.26	NR	2.33	NR	0.541
Di Nisio et al. (2022)*	PFHxA	6	Human	Veneto Region, Italy	3	6.07	2.41	2.63	2.68	2.30798
Ahrens et al. (2009)*	PFHxS	6	Harbor Seal	German Bight	4	1.58	1	3.16	1.08	0.5
Rubarth et al. (2011)*	PFHxS	6	Red-Throated Diver	Pomeranian Bight	4	0.97	0.4	4.38	2.53	0.221461
Greaves et al. (2013)*§	PFHxS	6	Polar Bear	Scoresby Sound, East Greenland	19	1.37	0.1	18	1.1	0.0761111
Wang et al. (2016)*	PFHxS	6	Crucian Carp	Beijing International Airport, China	8	1.01	NR	2.74	NR	0.369
Di Nisio et al. (2022)*	PFHxS	6	Human	Veneto Region, Italy	5	18.47	15.71	70.98	63.36	0.260214
Wang et al. (2016)*	PFHpA	7	Crucian Carp	Beijing International Airport, China	8	0.51	NR	0.94	NR	0.543
Ahrens et al. (2009)*	PFHpS	7	Harbor Seal	German Bight	4	0.66	0.45	0.66	0.66	1
Rubarth et al. (2011)*	PFHpS	7	Red-Throated Diver	Pomeranian Bight	4	0.39	0.19	0.79	0.07	0.493671
Maestri et al. (2006)*	PFOA	8	Human	Italy	7 (pooled samples)	0.5	NA (pooled)	3	NA (pooled)	0.166667
Ahrens et al. (2009)*	PFOA	8	Harbor Seal	German Bight	4	0.06	0.1	0.62	0.58	0.0967742
Rubarth et al. (2011)*	PFOA	8	Red-Throated Diver	Pomeranian Bight	4	0.38	0.18	0.98	0.48	0.387755
Shi et al. (2012)*	PFOA	8	Grass Carp	Beijing, China	10	0.091	NR	0.21	NR	0.433
Shi et al. (2012)*	PFOA	8	Snakehead	Beijing, China	8	0.23	NR	0.39	NR	0.59
Shi et al. (2012)*	PFOA	8	Crucian Carp	Beijing, China	13	0.028	NR	0.62	NR	0.045
Shi et al. (2012)*	PFOA	8	Common Carp	Beijing, China	10	0.035	NR	0.11	NR	0.318
Shi et al. (2012)*	PFOA	8	Bighead	Beijing, China	12	0.031	NR	0.2	NR	0.155
Greaves et al. (2013)*§	PFOA	8	Polar Bear	Scoresby Sound, East Greenland	19	0.27	0.06	3.53	0.31	0.0764873
Wang et al. (2016)*	PFOA	8	Crucian Carp	Beijing International Airport, China	8	1.79	NR	12.13	NR	0.148
Di Nisio et al. (2022)*	PFOA	8	Human	Veneto Region, Italy	5	72.98	79.92	217.41	176.17	0.335679
Maestri et al. (2006)*	PFOS	8	Human	Italy	7 (pooled samples)	1.3	NA (pooled)	5.1	NA (pooled)	0.254902
Ahrens et al. (2009)*	PFOS	8	Harbor Seal	German Bight	4	99	49	349	370	0.283668
Rubarth et al. (2011)*	PFOS	8	Red-Throated Diver	Pomeranian Bight	4	40.36	11.69	73.14	26.01	0.551441
Gebbink and Letcher (2012)**§	PFOS	8	Herring Gulls	Chantry Island, Canada	8	88.4	1.7	91.7	3.1	0.964013
Shi et al. (2012)*	PFOS	8	Grass Carp	Beijing, China	10	1.56	NR	5.77	NR	0.27
Shi et al. (2012)*	PFOS	8	Snakehead	Beijing, China	8	3.55	NR	6.1	NR	0.582
Shi et al. (2012)*	PFOS	8	Crucian Carp	Beijing, China	13	1.62	NR	6.35	NR	0.255
Shi et al. (2012)*	PFOS	8	Common Carp	Beijing, China	10	0.56	NR	3.36	NR	0.167
Shi et al. (2012)*	PFOS	8	Tilapia	Beijing, China	7	0.51	NR	1.15	NR	0.444
Shi et al. (2012)*	PFOS	8	Bighead	Beijing, China	12	5.5	NR	22.54	NR	0.244
Greaves et al. (2013)*§	PFOS	8	Polar Bear	Scoresby Sound, East Greenland	19	35.2	2	127.9	16.82	0.275215
Rubarth et al. (2011)*	PFOSA	8	Red-Throated Diver	Pomeranian Bight	4	12.41	7.4	21.53	16.75	0.576405
Shi et al. (2012)*	PFOSA	8	Grass Carp	Beijing, China	10	0.009	NR	0.33	NR	0.027
Shi et al. (2012)*	PFOSA	8	Snakehead	Beijing, China	8	0.19	NR	2.55	NR	0.075
Shi et al. (2012)*	PFOSA	8	Common Carp	Beijing, China	10	0.012	NR	0.16	NR	0.075
Shi et al. (2012)*	PFOSA	8	Tilapia	Beijing, China	7	0.11	NR	1.52	NR	0.072
Shi et al. (2012)*	PFOSA	8	Bighead	Beijing, China	12	0.046	NR	0.65	NR	0.071
Greaves et al. (2013)*§	PFOSA	8	Polar Bear	Scoresby Sound, East Greenland	19	1.33	0.1	3.5	0.99	0.38
Wang et al. (2016)*	F-53B	8	Crucian Carp	Beijing International Airport, China	8	3.17	NR	12	NR	0.264
Ahrens et al. (2009)*	PFNA	9	Harbor Seal	German Bight	4	1.2	0.5	3.93	2.08	0.305344
Rubarth et al. (2011)*	PFNA	9	Red-Throated Diver	Pomeranian Bight	4	0.8	0.34	2.03	0.67	0.394089
Shi et al. (2012)*	PFNA	9	Grass Carp	Beijing, China	10	0.091	NR	0.46	NR	0.198
Shi et al. (2012)*	PFNA	9	Snakehead	Beijing, China	8	0.15	NR	0.77	NR	0.195
Shi et al. (2012)*	PFNA	9	Crucian Carp	Beijing, China	13	0.069	NR	1.02	NR	0.068
Shi et al. (2012)*	PFNA	9	Common Carp	Beijing, China	10	0.068	NR	0.2	NR	0.34
Shi et al. (2012)*	PFNA	9	Tilapia	Beijing, China	7	0.03	NR	0.081	NR	0.37
Shi et al. (2012)*	PFNA	9	Bighead	Beijing, China	12	0.046	NR	0.66	NR	0.07
Greaves et al. (2013)*§	PFNA	9	Polar Bear	Scoresby Sound, East Greenland	19	1.87	0.14	17.8	1.6	0.105056
Wang et al. (2016)	PFNA	9	Crucian Carp	Beijing International Airport, China	8	1.72	NR	11.13	NR	0.155
Ahrens et al. (2009)*	PFDA	10	Harbor Seal	German Bight	4	1.55	0.47	4.38	2.35	0.353881
Rubarth et al. (2011)*	PFDA	10	Red-Throated Diver	Pomeranian Bight	4	0.43	0.16	0.43	0.08	1
Gebbink and Letcher (2012)**§	PFDA	10	Herring Gulls	Chantry Island, Canada	8	1.4	0.3	12.5	2.3	0.112
Shi et al. (2012)*	PFDA	10	Grass Carp	Beijing, China	10	0.41	NR	0.74	NR	0.554
Shi et al. (2012)*	PFDA	10	Snakehead	Beijing, China	8	0.88	NR	1.47	NR	0.599
Shi et al. (2012)*	PFDA	10	Crucian Carp	Beijing, China	13	0.13	NR	0.96	NR	0.135
Shi et al. (2012)*	PFDA	10	Common Carp	Beijing, China	10	0.27	NR	0.48	NR	0.563
Shi et al. (2012)*	PFDA	10	Tilapia	Beijing, China	7	0.38	NR	0.31	NR	1.226
Shi et al. (2012)*	PFDA	10	Bighead	Beijing, China	12	0.46	NR	3.21	NR	0.143
Greaves et al. (2013)*§	PFDA	10	Polar Bear	Scoresby Sound, East Greenland	19	2.12	0.13	7.05	0.79	0.300709
Wang et al. (2016)	PFDA	10	Crucian Carp	Beijing International Airport, China	8	12.04	NR	59.7	NR	0.202
Ahrens et al. (2009)*	PFDS	10	Harbor Seal	German Bight	4	0.04	0.08	0.12	0.13	0.333333
Rubarth et al. (2011)*	PFDS	10	Red-Throated Diver	Pomeranian Bight	4	0.53	0.12	0.23	0	2.30435
Gebbink and Letcher (2012)**§	PFDS	10	Herring Gulls	Chantry Island, Canada	8	11.4	1.5	0.4	0.2	28.5
Greaves et al. (2013)*§	PFDS	10	Polar Bear	Scoresby Sound, East Greenland	19	1.3	0.15	1.28	0.22	1.01562
Ahrens et al. (2009)*	PFuNDA	11	Harbor Seal	German Bight	4	1.06	0.16	1.71	0.84	0.619883
Rubarth et al. (2011)*	PFuNDA	11	Red-Throated Diver	Pomeranian Bight	4	5.62	2.54	3.8	1.13	1.47895
Gebbink and Letcher (2012)**§	PFunDA	11	Herring Gulls	Chantry Island, Canada	8	3.7	0.8	16.1	2.5	0.229814
Shi et al. (2012)*	PFunDA	11	Grass Carp	Beijing, China	10	0.12	NR	1.36	NR	0.088
Shi et al. (2012)*	PFunDA	11	Snakehead	Beijing, China	8	1.24	NR	4.81	NR	0.258
Shi et al. (2012)*	PFunDA	11	Crucian Carp	Beijing, China	13	0.14	NR	1.52	NR	0.092
Shi et al. (2012)*	PFunDA	11	Common Carp	Beijing, China	10	0.058	NR	0.85	NR	0.068
Shi et al. (2012)*	PFunDA	11	Tilapia	Beijing, China	7	0.39	NR	1.56	NR	0.25
Shi et al. (2012)*	PFunDA	11	Bighead	Beijing, China	12	0.29	NR	2.86	NR	0.101
Greaves et al. (2013)*§	PFuNDA	11	Polar Bear	Scoresby Sound, East Greenland	19	16	0.7	21.8	2.6	0.733945
Wang et al. (2016)	PFuNDA	11	Crucian Carp	Beijing International Airport, China	8	15.34	NR	77.85	NR	0.197
Ahrens et al. (2009)*	PFDoDA	12	Harbor Seal	German Bight	4	0.51	0.36	0.47	0.24	1.08511
Rubarth et al. (2011)*	PFDoDA	12	Red-Throated Diver	Pomeranian Bight	4	3.17	1.39	1.12	0.35	2.83036
Gebbink and Letcher (2012)**§	PFDoDA	12	Herring Gulls	Chantry Island, Canada	8	7.2	0.9	6.5	1.8	1.10769
Shi et al. (2012)*	PFDoDA	12	Snakehead	Beijing, China	8	0.29	NR	1.04	NR	0.279
Shi et al. (2012)*	PFDoDA	12	Bighead	Beijing, China	12	0.042	NR	0.5	NR	0.084
Greaves et al. (2013)*§	PFDoDA	12	Polar Bear	Scoresby Sound, East Greenland	19	7.21	0.33	5.16	0.57	1.39729
Wang et al. (2016)	PFDoDA	12	Crucian Carp	Beijing International Airport, China	8	37.85	NR	97.47	NR	0.388
Ahrens et al. (2009)*	PFTriDA	13	Harbor Seal	German Bight	4	0.73	0.55	0.76	0.24	0.960526
Rubarth et al. (2011)*	PFTriDA	13	Red-Throated Diver	Pomeranian Bight	4	8.62	3.42	1.8	0.42	4.78889
Gebbink and Letcher (2012)**§	PFTriDA	13	Herring Gulls	Chantry Island, Canada	8	37.1	1.6	18.7	3.4	1.98396
Shi et al. (2012)*	PFTriDA	13	Snakehead	Beijing, China	8	1.98	NR	3.02	NR	0.656
Greaves et al. (2013)*§	PFTriDA	13	Polar Bear	Scoresby Sound, East Greenland	19	31.4	1.5	14.3	1.5	2.1958
Wang et al. (2016)	PFTriDA	13	Crucian Carp	Beijing International Airport, China	8	9.58	NR	23.53	NR	0.407
Ahrens et al. (2009)*	PFTeDA	14	Harbor Seal	German Bight	4	0.1	0.12	0.08	0.06	1.25
Rubarth et al. (2011)*	PFTeDA	14	Red-Throated Diver	Pomeranian Bight	4	2.32	1.08	0.35	0.12	6.62857
Gebbink and Letcher (2012)**§	PFTeDA	14	Herring Gulls	Chantry Island, Canada	8	26.8	1.4	4.5	1.4	5.93333
Shi et al. (2012)*	PFTeDA	14	Snakehead	Beijing, China	8	0.061	NR	0.14	NR	0.436
Greaves et al. (2013)*§	PFTeDA	14	Polar Bear	Scoresby Sound, East Greenland	19	7.45	0.34	2.66	0.14	2.80075
Wang et al. (2016)	PFTeDA	14	Crucian Carp	Beijing International Airport, China	8	33.32	NR	36.24	NR	0.919
Gebbink and Letcher (2012)**§	PFPeDA	15	Herring Gulls	Chantry Island, Canada	8	23.8	1.7	0	0	NA
Greaves et al. (2013)*§	PFPeDA	15	Polar Bear	Scoresby Sound, East Greenland	19	10.4	0.5	1.35	0.13	7.7037
