# Supplementary material for: A Critical Review and Meta-Analysis of Impacts of Per- and Polyfluorinated Substances on the Brain and Behavior
Source: Front Toxicol. 2022 Apr 11;4:881584. doi: 10.3389/ftox.2022.881584 (PMC9035516; doi:10.3389/ftox.2022.881584)
Supplement: Supplementary file 3 [file Table1.XLSX]

## Sheet: Table S1
Table S1: Details on PFAS compounds reviewed in our manuscript.
	Compound Name	Abbreviation(s)	Carbon Chain Length	Cas ID
PFCAs
Carboxylic acids	Trifluoroacetic acid	TFAA	2	76-05-1
	Perfluorobutane acid	PFBA	4	375-22-4
	Perfluoropentanoic acid	PFPeA	5	2706-90-3
	Perfluorohexanoic acid	PFHxA	6	307-24-4
	Perfluoroheptanoic acid	PFHpA	7	375-85-9
	Perfluorooctanoic acid	PFOA	8	335-67-1
	Perfluorononanoic acid	PFNA	9	375-95-1
	Perfluorodecanoic acid	PFDA	10	335-76-2
	Perfluoroundecanoic acid	PFUnDA	11	2058-94-8
	Perfluorododecanoic acid	PFDoA; PFDoDA	12	307-55-1
	Perfluorotridecanoic acid	PFTrA; PFTrDA; PFTriDA	13	72629-94-8
	Perfluorotetradecanoic acid	PFTA; PFTeDa	14	376-06-7
	Perfluoropentadecanoic acid	PFPeDA	15	141074-63-7
PFSAs
Sulfonic acids	Perfluorobutanesulfonic acid	PFBS	4	375-73-5
	Perfluoropentanesulfonic acid	PFPeS	5	2706-91-4
	Perfluorohexanesulfonic acid	PFHxS	6	3871-99-6
	Perfluoroheptanesulfonic acid	PFHpS	7	375-92-8
	Perfluorooctanesulfonic acid	PFOS	8	2795-39-3
	Perfluorodecanesulfonic acid	PFDS	10	335-77-3
PFEAs
Ether acids	Perfluoro(2-methyl-3-oxahexanoic) acid	HFPO-DA; GenX	6	13252-13-6
	4,8-dioxa-3H-perfluorononanoate	ADONA	7	958445-44-8
Ether sulfonic acids	Perfluoro-3,6-dioxa-4-methyl-7-octenesulfonic acid	PFESA1	7	29311-67-9
	6:2 chlorinated polyfluorinated ether sulfonate	6:2 Cl-PFESA; F53-B	8	756426-58-1
Amides	Perfluorooctanesulfonamide	PFOSA; FOSA	8	754-91-6
Phosphate esters	8:2 polyfluoroalkyl phosphate diester	8:8 PFPiA	20	500776-69-2
	8:2 Fluorotelomer phosphate diester	8:2 diPAP	20	678-41-1
